# Supplementary material for: Accounting for the dissipation of abiotic resources in LCA: Status, key challenges and potential way forward
Source: Resour Conserv Recycl. 2020 Jun;157:104748. doi: 10.1016/j.resconrec.2020.104748 (PMC7224519; doi:10.1016/j.resconrec.2020.104748)
Supplement: Supplementary file 2 [file mmc2.xlsx]

## Sheet: Search string
																																										Search "dissipative" and "IOA" (or "IO" or "Input-Output Analysis" or "IO Analysis")
				List of keywords used for the search
				"dissipation" and "Material Flow Analysis"
				"dissipative" and "Material Flow Analysis"
				"dissipation" and "MFA"
				"dissipative" and "MFA"
				"dissipation" and "Substance Flow Analysis"
				"dissipative" and "Substance Flow Analysis"
				"dissipation" and "SFA"
				"dissipative" and "SFA"
				"dissipation" and "Life Cycle Assessment"
				"dissipative" and "Life Cycle Assessment"
				"dissipation" and "LCA"
				"dissipative" and "LCA"
				"dissipation" and "Input-Output Analysis"
				"dissipation" and "IOA" (or "IO" or "IO Analysis")
				"dissipative" and "Input-Output Analysis"
				"dissipative" and "IOA" (or "IO" or "IO Analysis")

## Sheet: Reviewed articl. Analysis
	Reference	Approach	Methodological developments / Case study	Scope of the case study	Lexical field used to refer to the concept of dissipation	Definition for "dissipation" (or related terms) explicitly provided	Compartments of occurence of dissipative flows: environment (emissions to), technosphere ("products in the technosphere") and waste disposal facilities	Explicit temporal perspective mentioned/applied to assess dissipation	Explicit parameters and thresholds mentioned/applied to assess dissipation
1	Rechberger and Graedel (2002)	SFA	Case study	Flows and stocks; Cu; Europe; early 1990s	Dissipation of copper; Copper used dissipatively	No	Environment Rationale: the article reports: "Low entropy values at the end of the life cycle mean that only small amounts of the resource have been diluted (e.g. as an additive in paint) or dissipated (in the case where emissions are considered)"	Not discussed / considered.	Yes. Relative Statistical Entropy used as a parameter to assess the extent of dilution and dissipation along the Life Cycle of copper. But no threshold mentioned.
2	Rydh and Karlström (2002)	LCA	Case study	Environmental impact; recycling portable Ni-Cd batteries; Sweden	Dissipative losses	Not explicitly.	Not explicitly referred. Yet dissipative losses are implicitely associated with emissions to the environment (including emissions from landfills). Therefore: Environment is the only compartment of occurrence in this article	No. The temporal perspective is considered not directly regarding dissipative losses, but when assessing the potential environmental impacts of emissions to the environment	No. By (implicit) definition, emissions to the environment are the dissipative losses, irrespectively of any parameter or threshold
3	Spatari et al. (2002)	SFA	Case study	Flows and stocks; Cu; selected European countries; early 1990s	Dissipative applications; Dissipative uses; Non-dissipative uses; Dissipative losses	Not explicitly.	Not explicit	Not discussed / considered.	No
4	Spatari et al. (2003)	SFA	Case study	Flows and stocks; Zn; selected western European countries; early 1990s	Dissipative uses; Dissipative flows; Dissipative losses; Dissipative cycles	No	The article clearly refers to dissipative flows to the environment ("there are dissipative losses occurring [...]. This study and others suggest that zinc losses to the environment [..]"). The article is however less explicit regarding flows within the technosphere. In particular regarding some applications that imply the dispersion of the substance, and ultimately its dissipation in the environm…	Not discussed / considered.	No
5	Spatari et al. (2005)	SFA	Case study	Flows and stocks; Cu; North America; 20th century	Copper dissipated; Lost through dissipation; Materials dissipated	No	Copper dissipated to the environment only. Flows to landfills, tailings, slags, also calculated and presented but not so-called "dissipated"	Not discussed / considered.	Not explicit. All emissions to the environment as dissipated.
6	Stewart and Weidema (2005)	LCA	Method	General framework for assessing the impacts of (biotic and abiotic) resource use	Resource dissipation; dissipative use and disposal; resource dissipated or irreversibly fixed in composites; loss of resources; loss of functionality; impacts from resource use	Yes. Resource dissipation is defined as “the loss of resources from the technosphere in such a way that it is not possible to recycle them back into the technosphere. As an example, we could mention fuel incineration, or the copper used in the chromium-copper-arsenic treatment of woods”.	Not fully explicit. The definition mentions loss of resources from the technosphere "in such a way that it is not possible to recycle them back into the technosphere", which may imply it corresponds to a flow to the environment. However, from the terminology used and the examples provided by authors, one may instead infer that the following are considered in the general framework developed in the…	Yes. Temporal aspects considered in the general framework for modelling impacts of resource use (through the concept of backup technologies). They are also referred to by authors when defining the term "unavailable" ("for any foreseeable future use"). Authors mention that: "Assuming that the 'virgin' resource input (a) has a decreasing quality/functionality over time, the output streams (c) and (…	Yes. In the definition of the general framework, parameters and thresholds are explicitely discussed by type of resources. The parameters discussed in particular include concentration and mineralogy regarding metallic minerals, and particle size regarding non-metallic minerals. Considering these parameters, the "ultimate quality limit" is discussed. Authors additionnally mention "thermodynamic ar…
7	Johnson et al. (2006)	SFA	Case study	Flows and stocks; Cr; 54 countries, 9 world regions, planet; year 2000	Dissipation of Chromium; Dissipation flows; Losses; Dissipative uses	No	Environment Waste disposal facilities Dissipation primarily relates to emissions to the environment, while the term "losses" is used in a more generic sense (including losses to tailings, slag, scrap, and releases to landfills and the environment; e.g. losses to tailings are never explicitely referred to as dissipative flows)	Study referring to a certain year. Temporal aspects only relate to the calculation of flows in year 2000 (in particular end-of-life flows in 2000 are calculated considering certain life-times of products)	Not explicit. All emissions to the environment as dissipated.
8	Villalba et al. (2007)	SFA	Case study	Flows and stocks; F; global; year 2001	Fluorine dissipated; dissipative uses; dissipative losses	No	Authors mention: "We estimate the yearly amounts of fluorine-containing compounds that are produced and the fluorine that is eventually dissipated to the atmosphere and to other media" It refers to dissipation to the atmosphere and to "other media". While it is clear from the text that any emission to the environment is a dissipative flow according to the authors, it is instead unclear if the rep…	Not discussed / considered.	Not explicit
9	Tabayashi (2009)	SFA	Case study	Flows and stocks; Zn; Japan; year 2005	Dissipative use; Dissipative zinc	No. However, authors report that "zinc dissipates into the environment when it has been applied to galvanized sheet and other galvanized products".	Environment. Authors report: "Zinc dissipates into the environment when it has been applied to galvanized sheet and other galvanized products"	Not discussed / considered.	Not explicit
10	Guo et al. (2010)	SFA	Case study	Flows and stocks; Zn; China; year 2006	Dissipative losses	No	Not explicit, "Losses to the environment" are mentioned, but it is unsure if all "dissipative losses" are "losses to the environment" considering the authors' terminology.	Not discussed / considered.	Not explicit
11	Arvidsson et al. (2011)	SFA	Case study	Flows (emissions); Ag nanoparticles; current at the time the article was published	Dissipative applications; Dissipative / non-dissipative use	No. In the case study an example of dissipation is mentioned as: "Measurements on Ag NP release from textiles indicate that it is reasonable to assume that most particles will be emitted within a few washes […], and thus the use of Ag NPs in textiles is regarded as dissipative"	Environment. This study applies a “particle flow analysis” to estimate "current emissions from society to the environment".	Not discussed / considered.	Not explicit. All emissions to the environment as dissipated.
12	Schneider et al. (2011)	LCA	Method	New characterisation factors for the impact category depletion of abiotic resources	Dissipated stock; Material dissipation	Yes. "Dissipated stock is the amount of a resource that has been returned to nature in a form that makes recovery almost impossible" The authors refer to Kapur and Graedel, (2006), who define "dissipated stock" as: "the amount of a resource that has been used in the technosphere but has then been returned to nature in a form that makes recovery difficult or impossible. Examples include zinc in br…	Environment. As deduced from the definition proposed by the authors ("Dissipated stock is the amount of a resource that has been returned to nature"). And confirmed by the definition of Kapur and Graedel (2006), that Schneider et al. (2011) refer to when providing their own definition.	Yes. Yet mentioned in general terms. Temporal, technological and economic aspects are mentioned regarding the anthropogenic stock, which includes the dissipated stock. Authors state that: "it seems consistent to combine resources and the total anthropogenic stock as both describe deposits for which extraction is currently or potentially feasible and both depend on the technological and economic d…	Not explicit.
13	Lifset et al. (2012)	SFA	Case study	Flows (to the environment); Cu; the United States; period 1975 to 2000	Dissipative uses and releases; Dissipative flows	Yes. The definition distinguishes between: "Dissipative releases, or releases from products that are not easily recovered or recycled; and dissipative uses, or those uses of a substance where the dissipative release is intentional"	Environment. In particular, as reported in the labelling of Figure 2 ("Dissipation to Environment", which include leachate, dust, particulates, use of pesticides, etc.) Flows of waste to disposal facilities are not considered in this definition of "dissipative releases" (e.g., the leachate emissions from waste landfills are considered dissipative, not the disposal of waste in landfills)	Yes. Yet mentioned in general terms. "The categorization of releases is a dynamic one: what is easily recovered and/or recycled changes in response to the nature of the use of the material, the technology available for recovery, and the markets for the recovered material."	Not explicit.
14	Ziemann et al. (2012)	SFA	Case study	Flows and stocks; Li; global; year 2007	Dissipative applications; Dissipative use; Dissipative losses	Yes, regarding dissipative use/applications. "A use or application of a metal is called dissipative when the metal is dispersed or scattered during the phase of use, making it exceptionally difficult and costly to recycle".	Environment.	Not discusses / considered. Even if embodied in the notions of "difficulty" and "cost" reported in the definition.	No. Yet, it should be noted that the concept of "exceptionnal costs" is addressed by the definition of "dissipative applications" (see the left cell reporting this definition). We could further imagine that costs could be considered a parameter to characterize dissipative applications, with setting "exceptionnal costs" as the threshold between dissipative and non-dissipative applications.
15	Zimmermann and Gößling‐Reisemann (2013)	Specific approach	Case study	Screening of dissipative losses relative to critical materials	Dissipative losses; Dissipated metals	Yes, the authors propose a "definition for dissipative losses for metals" that "might or might not apply to other materials": "Dissipative losses are losses of material into the environment, other material flows, or permanent waste storage that result in concentrations in the receiving medium such that a recovery of these materials is technically or economically unfeasible."	The article refers to: Material dissipated into the environment (air, water, soil); Material dissipated into other material flows (distinguishing between materials with short and long residence times); Material dissipated into permanent waste storages (e.g. landfills) That is, according to our nomenclature: Environment Technosphere Waste disposal facilities Regarding what authors refer to as "mat…	Yes. Authors report that "The technical and economic feasibility is depending on the current technical knowledge and market situation for the metals under assessment and is thus dynamic. For the definition of dissipation this implies a dynamic element: losses that must be labeled dissipative today might be less dissipative in the future." Moreover, the residence time is mentioned as a qualitative…	Yes, mentioned but not used in the assessment. Authors mention that dissipative losses "occur in a way that the receiving medium only contains small concentrations of the material in question [...] thus making the recovery impossible or at least technically and economically unattractive." However, no threshold is explicitely mentioned. Authors use the contemporary market shares of elements, combi…
16	Johansson et al. (2013)	MFA	Method	Investigating the "technosphere mining" concept, including landfills, tailings, and slags mining.	Dissipated metal resources / material / stocks; Dissipation mining	Yes. "Dissipated metal resources [...] represent the share of employed metals that has been dispersed to the surrounding environment (land, sea, air or even space), often due to friction or turbulence such as copper corrosion from the roofs, metal leaching from landfills or zinc emissions from brake linings (Sörme et al., 2001a). Another type of dissipation is debris. While space debris primarily…	Mainly environment. From the definition of dissipation given by authors: "the share of employed metals that has been dispersed to the surrounding environment (land, sea, air or even space)," Authors additionnally mention debris (space debris and marine debris) as another type of dissipation.	Not discussed / considered.	Not explicit
17	Kral et al. (2013)	Specific approach	Method	Discussion paper on a "clean cycle" strategy	Dissipation of substances; Dissipative material releases; Dissipated materials; Dissipative losses; Dissipative material losses	Yes. "Dissipative material losses cover point and diffuse emissions with no option for recovery." In addition, authors specify examples: "Exemplary, emission sources are roofs and brake wear. The products are exposed to abrasion, corrosion and weathering processes which effect dissipative material releases. The great majority of these dissipated materials accumulate in specific environmental comp…	Dissipation to the environment is considered ("dissipative material losses caused by point and diffuse emissions"). The article additionnally mentions landfills (as "final sinks") and "impurities within products", but these are distinct from "dissipative material losses".	Not discussed / considered.	Not explicit. All emissions to the environment as dissipated.
18	Liang and Mao (2014)	SFA	Case study	Flows (to the environment); Pb; China; year 2010	Dissipative use; Dissipative lead; Loss from athropogenic lead flow	No	"Losses" are explicitely reported to be under the form of: - emissions to the environment - waste sent to disposal facilities (tailings, slags)	Not discussed / considered. Dynamic modelling considering the period 1960-2010. But temporal aspects are not discussed specifically regarding the concept of dissipation.	Not explicit. All lead in tailings, slags and emissions, is considered to be lost.
19	Müller et al. (2014)	SFA	Method	Literature review of the methodologies applied in 60 dynamic MFAs of metals	Dissipative flows; Material dissipation; Metals dissipated	Yes. Authors first refer to the definition provided by Ayres et al. (2002): "metals that have been irrecoverably dissipated into soil, groundwater, or surface water" correspond to "material dissipation". The authors add that according to Ayres et al. (2002) "materials are recycled or reused if economically and technologically feasible, otherwise they are eventually dissipated". They further discu…	Environment Waste disposal facilities Indeed, authors report that in about half of the reviewed studies, the accounting for dissipative flows are described as defined by Ayres et al. (2002; according to who flows to "soil, groundwater, or surface water" correspond to "material dissipation"), or referred to as emissions, loss flows, stock leakage or specific flows to landfills or the environment.	Not discusses / considered. Authors state that: "Some literature specifically focuses on time-variant dissipative flows" (additionnally mentioning the use of historical data) but they do not refer to any time perspective specifically used to distinguish dissipative flows from non-dissipative ones.	Not explicit.
20	Nakamura et al. (2014)	WIO-MFA	Case study	Flows and stocks; car steel recovered from End-of-Life vehicles ; over 100 years	Dissipation; losses (production, recovery and refinery losses)	No It can be noticed that the concept of "losses" is broader than that of "dissipation": "Open-loop recycling is associated with various types of material losses: loss of original functionality, dissipation of scarce resources, and the eventual need for dilution of recovered materials with primary materials to meet quality requirement"	Not explicit with respect to this nomenclature (Environment, Technosphere, Waste disposal facilities) However, authors distinguish three type of losses: - "production losses" (also termed "manufacturing losses") - "recovery losses of EoL products" - "refinery losses"	Yes, in a way. Dynamic modeling considering a 100 years, in particular with accounting for evolving rates of losses. Authors report: "The model is implemented to track, over a 100-year period, the fate of steel that was initially part of a car." "The case study was based on a set of assumptions on the implementation of changes and improvements in technology, including extended product lifetime." …	No. Current and prospective values for the parameters used to calculate losses. Modelling of changes in final demand compositions, technology (including recovery rates) and lifetime distributions
21	Stamp et al. (2014)	MFA	Case study	Primary metal (In) demand related to energy system transition scenarios	Dissipation; Material losses	Yes. "Dissipation is defined as a dilution to the extent that recovery is impossible with known technologies."	Not explicit. Losses are calculated by opposition to what is recycled, by use of collection and utilization rates: AnnualLossesCIGSmanuAndColl = In in EoL CIGS*(1-CIGSCollectionRate)+(((In demand from CIGS/CIGSUtilizationRate)-In demand from CIGS)*(1-CIGSUtilizationShareColl))	Indirectly mentioned, referring to mining waste, and also linked to physical aspects (e.g. how waste were stored, if these are still accessible, and the total metal quantity present on site) and the economic aspects (e.g. minimum price of indium to make exploitation of mining waste feasible).	No. Losses are calculated by opposition to what is recycled, by use of collection and utilization rates.
22	Zimmermann and Gößling‐Reisemann (2014)	Specific approach	Case study	Stocks and flows; selected critical metals; end-of-life of three different products	Materials / metals dissipate; Materials' dissipation; Material losses; Dissipative losses	No. Dissipation used as a secondary concept in the study, used in the analysis of one case study	The article focuses on dissipation occurring in the technosphere. Dissipation of one metal (germaninum) into one material (PET) as a starting point for the analysis of the end-of-life chain. "In PET manufacturing, GeO2 from polymerization catalysts dissipates completely into the product and is not recovered " "no findings exist regarding potential options to recover germanium from PET" "Additiona…	Not discusses / considered.	Yes, (low) concentration mentioned but not used in the assessment. Regarding germanium in PET bottles, authors mention: "Within the current end-of-life treatment of PET bottles, the recovery of germanium is not an issue in any form and a complete loss has to be noted. To the authors’ knowledge, no findings exist regarding potential options to recover germanium from PET. According to OakdeneHollin…
23	Vadenbo et al., 2014	LCA	Method	Overview of presentations and discussions in a "discussion forum" on abiotic resources in LCA	Dissipative use of resources	Not explicitely. Yet, details are provided regarding the way "dissipative use" is calculated. The authors mention the approach presented by Rolf Frischknecht: "dissipative use of resources […] is derived as the difference between the amounts of resources extracted and recycled, i.e. the aggregated amount lost during manufacture, use and end-of-life treatment"	Not explicit.	Yes, mentioned but not further discussed. The authors state that in his presentation Rolf Frischknecht mentions "(current) recovery costs (comparable to current mining costs) or resource concentrations (comparable to currently mined ore grades)" as potential criteria "to draw the boundary between borrowing and dissipative uses".	Yes, "(current) recovery costs" and "resource concentrations" mentioned as potential criteria to draw the boudary between borrowing and dissipative uses. The authors mention "An open question is where to draw the boundary between borrowing and dissipative uses, e.g. metals disposed of in landfills. Potential criteria might be (current) recovery costs (comparable to current mining costs) or resour…
24	BIO by Deloitte (2015)	MSA	Case study	Stocks and flows + additional information (securiy of supply, substitutes, etc.) ; 28 case-study materials (including metals, aggregates, coking coal); EU; 2012	In use dissipation; Dissipative use; Metal is dissipated; Material losses; Material output from the value chain	Yes. The study accounts for material losses, which are composed of (according to the Table p34): - In use dissipation: not defined but examples are provided ("In use dissipation refers for example to: a loss of zinc due to corrosion of zinc coating on steel, a loss of copper due to spread of copper sulphate as a fungicide (based on UNEP definition)") - Material output from the value chain: define…	If considering "losses" as the representative term of what authors usually consider "dissipation", the following two compartments are distinguished: Environment Technosphere Indeed: - regarding in-use dissipation: authors mention that it refers for example to: a loss of zinc due to corrosion of zinc coating on steel, a loss of copper due to spread of copper sulphate as a fungicide (based on UNEP …	Not discussed (the article presents a picture of the situation in the EU in 2012).	Criteria not explicitly mentioned but, for each of the 28 studied materials, authors describe and estimate the flows ending in dissipative uses and non functional recycling. For example, "loss of zinc due to corrosion of zinc coating on steel, a loss of copper due to spread of copper sulphate as a fungicide".
25	Ciacci et al. (2015)	Specific approach	Case study	Quantification of, and discussion on, "losses by design"; 56 metals and metalloids	Dissipative losses; Dissipative flows; Dissipative uses; Dissipative applications; Dissipation rate; Elements dissipated; Element / material losses	Yes. "dissipative losses are the flows of materials from the anthroposphere (i.e., human systems) to the biosphere (i.e., environment) in a manner that makes their future recovery extremely difficult, if not impossible" "dissipation of elements is caused by scattering and dispersion into the environment at concentrations that prevent any form of recovery". The difference between dissipative losse…	Environment Waste disposal facilities Indeed, despite the definition explicitely refers to flows of materials from the "anthroposphere" to the "biosphere", the article additionnally mentions as examples of dissipative flows: tailings and slag from the production stage or outputs to air, water, and soil during waste treatment. "These flows [dissipative losses] may be desirable or undesirable, inte…	Yes, mentioned in general terms in the definition. "dissipative losses are the flows of materials [...] in a manner that makes their future recovery extremely difficult, if not impossible" Yet, not quantitatively considered in the application to the case study.	Yes, "concentrations" and "technological and/or economic barriers" are mentioned as a cause that prevents any form of recovery. Authors state that "dissipation of elements is caused by scattering and dispersion into the environment at concentrations that prevent any form of recovery" And in the case of the "currently unrecyclable" stream (that is part of the dissipated total flow, in addition to …
26	Duygan and Meylan, 2015	MFA	Case study	Stocks and flows; material flows of obsolete laptops and mobile phones + Cu, Ag, Au and Pd; Switzerland, 2011	Dissipative structure / composition; Dissipation of metals ; Substances, obsolete mobile phones, etc., lost	No. Yet, it is to be noticed that the term "dissipation" is used in a different sense than the term "loss" according to the author's terminology. Only part of the substances (e.g. copper) dissipated is subsequently "lost", as mentioned by authors in the following: "Pre-processing, especially if performed mechanically, may cause the dissipation of copper, silver, gold, and palladium. As a result, …	Technosphere. Indeed, the authors refer to dissipation as occuring through the WEEE recycling process (prior to, and therefore different from, what we consider as waste diposal facilities according to our nomenclature). They state that: "Manual dismantling of PCBs from laptops and mobile phones should replace the mechanical liberation which leads to dissipation of valuable substances to several s…	Not discussed / considered.	Not explicit.
27	Ohno et al. (2015)	WIO-MFA	Case study	Assessment of environmental and economic benefits of alternative End-of-Life Vehicles (ELV) recycling schemes; focus on alloying elements in ELV-derived steel scrap	Alloying elements dissipated; Resource dissipation; Material / dilution losses; Loss of resource / alloying element	Not explicitly. However, authors mention that: "Unintentional alloying and dissipation may occur as a result of the thermodynamic properties of metals in recycling" Moreover, "some [alloying elements] tend to oxidize into steelmaking slag, depending on their thermodynamic distribution (Nakamura et al., 2011). In these cases, AEs are dissipated, representing the loss of an otherwise potentially va…	Not fully explicit considering this nomenclature. However, this article deals with the losses of alloying elements in the recycling of End-of-Life Vehicles. Along the article, authors explicitely refer to alloying elements as a source of contamination in the recycling process of alloy steels, and underline that some alloying elements oxidize into steelmaking slag: "Although AEs are intentionally …	Not discussed / considered.	Parameters and thresholds to characterize dissipation are not explicit. Examples of dissipative flows (per se) are provided, e.g. alloying elements oxidised into steelmaking slag. "some [alloying elements] tend to oxidize into steelmaking slag, depending on their thermodynamic distribution (Nakamura et al., 2011). In these cases, AEs are dissipated, representing the loss of an otherwise potential…
28	Licht et al. (2015)	SFA	Case study	Stocks and flows; Ga, Ge, In; global; year 2011	Dissipative losses; Dissipative end uses; Metals (e.g. Ge) dissipated	No	The study accounts for flows to the two compartments: - Technosphere (e.g. in alloys regarding Indium) - Waste disposal facilities (dissipation in process waste, e.g. red mud) We can moreover infer that flows to the Environment are also considered. Indeed, the authors account for losses in wastewaters ("9.92 tonnes of Ge ended up in waste streams, where internally 1.48 tonnes were recycled and th…	Not discussed / considered.	Globally not explicit. The authors combine today's existing data on process efficiency with expert judgement, in order to distinguish "losses" from "non-dissipative uses". But no threshold is explicitely mentioned. Yet once in the article the authors clearly mention small concentrations as the determinant for the classification of a flow as "dissipative": "We consider the use of In present in all…
29	Paraskevas et al. (2015)	LCA	Case study	environmental impact of Al recycling; quantifying and accounting for material, dilution and quality losses	Dissipation; Losses; Material losses; Quality losses; Dilution losses	Not regarding dissipation but regarding the "three types of losses during metal recycling: material, quality and dilution losses": "Material losses include physical losses during scrap preparation/separating processes (e.g. from shredding) and melting losses such as oxidation losses as well as residues and slag waste that are landfilled. Quality losses occur when the quality (meaning composition)…	Not fully explicit considering this nomenclature. However, one may list the following compartments as being considered in the definition of "losses" according to the authors' approach: - Technosphere - Waste disposal facilities Indeed, the authors' definition of "losses" mentions: - "residues and slag waste that are landfilled" (included in "material losses") - "contaminants concentration" result…	Not discussed / considered.	No. One of the goals of the study is to " to express, quantify and integrate dilution and quality losses into Life Cycle Assessment (LCA) studies" In particular, the impact of dilution is calculated considering: "the impact of the added primary Al required to dilute the scrap mixture contaminants" Moreover, "the impact of the material losses" is considered as well. Material losses include "physic…
30	Schneider et al. (2015)	LCA	Method	estimation of the resource stocks ultimately available for human use in the long-term; application for the assessment of resource depletion in LCA	Dissipation of resources; anthropogenic stocks dissipation; inevitable loss of resources; loss of a material	Not explicitly. The concept of dissipation is implicit in some sentences, such as: "the inventory data used for the evaluation of resource availability by means of the AADP should be adapted to account for the loss of a material rather than the primary amount of material used. The amount of material used as such is not of concern, only the part that is not recycled again or used in a way that mak…	Not explicit. Anthropogenic stocks are differentiated from natural stocks, however dissipation occurring in these is not clearly distinguished.	Not explicitely regarding the concept of dissipation. Yet temporal and economic aspects are partially mentioned, as authors state that "for evaluating long-term resource availability, the potential depletion of a resource needs to be evaluated by assessing available resources stocks, despite argumentation of prices and substitution."	Yes, by use of a default dissipation rate of 20%. Authors state that the assessment of "anthropogenic stock is based on the theoretical extractable amount in society […] considering a default dissipation rate of 20%" (based on USGS references).
31	Sonnemann et al. (2015)	LCA	Method	Discussion on integrating the criticality of resources into Life Cycle Sustainability Assessment	Resource dissipation; Resource is dissipated; Losses	Yes, in a way. Authors state that: "Depletion only happens when a resource is made unusable as such for future users, i.e. dissipated." From which we can derive that the authors consider that a resource is dissipated when it is made unusable as such for future users. Moreover, the authors add that "the dissipation of a resource implies an increase in the competition amongst the future users as th…	Not explicit.	Yes, but yet mentioned in general terms and in a very limited manner. The authors link the concept of "dissipation" to the "future"; they consider that a resource is dissipated when it is made unusable as such for future users: "Depletion only happens when a resource is made unusable as such for future users, i.e. dissipated." They also mention the potential future availability of anthropogenic s…	Not discussed.
32	Drielsma et al. (2016)	LCA	Method	Presenting emerging consensus points that came out of a workshop on mineral resources in LCIA	Dissipative outflows (connected to the concept of resource availability).	Not explicit. It states that "dissipative outflows from studied systems - rather than inflows to them - were the concern to address in order to maximize continued availability of raw-materials. [...] It may prove more practical and relevant to use data on dissipative outflows as a proxy for reduced availability".	Not explicit. It mentions dissipative outflows but it is not explicit how these are occurring.	Not discussed / considered regarding the concept of dissipation. Yet, the article mentions the variabiltiy of the resources availability over space and time: "This is due to the variability of concepts like resource availability over space and time." " Some more promising tools are being explored within LCSA for assessing the availability of abiotic materials, which is defined at any given moment…	Not discussed.
33	Ciacci et al. (2016)	SFA and LCA	Case study	environmental impact (greenhouse gases); 50 metals; future efficiency improvements and saved primary production	Metal / material losses; Losses during use (in-use dissipation); Losses after use (constraints to metal recycling); Dissipative losses; Flows dissipated; Material dissipation	Yes, in a way, regarding losses. The authors explicitely distinguish three types of losses: losses due to in-use dissipation, losses due to currently unrecyclable applications and losses due to recycling inefficiency. "Employing metals in dissipative uses, in which scattering and dispersion in the environment occurs with virtually no chance for recovery (e.g., fertilizers, metal powder used in py…	Regarding Losses: Environment Technosphere Waste disposal facilities Indeed authors respectively state that: - "Employing metals in dissipative uses, in which scattering and dispersion in the environment occurs with virtually no chance for recovery (e.g., fertilizers, metal powder used in pyrotechnics)," - "From annual metal outflows from use we subtracted the quantity that was functionally recyc…	Not discussed in this article. Yet, part of this work is based on a previous article of the authors (Ciacci et al., 2015), in which temporal aspects are mentioned in general terms in the definition (see cell above) Ciacci, L.; Reck, B. K.; Nassar, N. T.; Graedel, T. E. Lost by design. Environ. Sci. Technol. 2015, 49, 9443−9451.	Not discussed in this article. Yet, part of this work is based on a previous article of the authors (Ciacci et al., 2015), in which some parameters are mentioned in the description of concepts relative to "dissipation" (see cell above). Ciacci, L.; Reck, B. K.; Nassar, N. T.; Graedel, T. E. Lost by design. Environ. Sci. Technol. 2015, 49, 9443−9451.
34	Takeyama et al. (2016)	WIO-MFA	Case study	Dissipation; Ni and Cr; steel materials in Japan; over 100 years	Alloy elements dissipated; Dissipation of Cr and Ni; Physical losses; Quality losses	Not explicitely, despite it is mentioned to be made of "physical losses" and "quality losses"	Not fully explicit considering this nomenclature. However, one may list the following compartments as being at least considered: - Technosphere (regarding what authors call "quality losses" with respect to Ni and Cr "not added to ordinary steels intentionally") - Waste disposal facilities (implicitely reported by authors when referring to "physical losses") Physical losses refer to losses such as…	Dynamic modeling of flows considering 100 years. Yet, this dynamic perspective is used to track the transition in the composition of the stock of three elements (steel, Cr and Ni) originally used for passenger cars. It is not used in the implementation of the concept of dissipation.	No. e.g. use of a yield for the refining process, with considering some flows as "losses" per se (with no quantitative parameter to distinguish between "losses" and "non-losses")
35	van Oers and Guinée (2016)	LCA	Method	overview of problem definition and choices when defining the abiotic depletion potentials for use in LCIA; suggestions on possible new developments	Dissipative use of resources; loss of resources	Not explicitely. Yet, details are provided regarding the way "dissipative use" is calculated (with citing Vadenbo et al., 2014; already referred to in this table) Citing Frischknecht (in Vadenbo et al., 2014), dissipative use is defined as "the difference between the amounts of resources extracted and recycled, i.e., the aggregated amount lost during manufacture, use, and end-of-life treatment". …	Not explicit. (referring to the definition of dissipative use provided by Frishknecht, in Vadenbo, 2014; and cited by the authors of this article) Vadenbo, C.; Rørbech, J.; Haupt, M.; Frischknecht, R. Abiotic resources: New impact assessment approaches in view of resource efficiency and resource criticality—55th Discussion Forum on Life Cycle Assessment, Zurich, Switzerland, April 11, 2014. Int. …	Not discussed / considered.	Not explicit.
36	Kovanda (2017)	MFA	Case study	Stocks and flows; total residual output flows; Czech Republic; 1990–2014	Dissipative flows; Dissipative use; Dissipative losses	Yes. Authors state that "The dissipative flow account consists of dissipative use of products and dissipative losses". "dissipative use of products comprise materials released into the environment on purpose in order to increase the production capacity of agricultural land, for instance [...] Dissipative use of products for the Czech Republic comprised consumption of mineral fertilizers [...], ma…	Environment Dissipation to the environment, either unintentional (dissipative losses) or on purpose (dissipative use) Yet all emissions to the environment are not termed "dissipative flows". The Domestic Processed Output (DPO) indicator distinguishes "emissions and waste" from "dissipative flows" (cf e.g. Figure 2)	Not discussed / considered.	No. Use of statistical data on emissions (dissipative losses) and use of products (dissipative uses), complemented by calculations.
37	Laner et al. (2017)	Statistical Entropy Analysis	Case study	Stocks and flows; P; Austria; different scenarios; 2000 and 2010	Dissipation of a substance; Substance dissipated; P losses; P lost	Not fully explicit. Yet, implicitely. - "dissipate" is referred to as an opposite term to "concentrate"; "Each process (change from one stage to another) as well as the system as a whole can be evaluated with respect to their ability to concentrate or dissipate the substance of interest." - "dissipation" is referred to as a function of the parameter (entropy) used in the study. "For instance, res…	Environment Technosphere Waste disposal facilities Indeed, all flows in the Phosphorous life cycle are considered; it includes emissions to the environment, flows to landfills, flows to materials (e.g. building materials). In particular, authors mention: - "Therefore, if P is not recycled, it either contributes to the growth of P stocks (e.g. P storage in soils), it is lost to the aquatic environ…	Not discussed / considered.	Yes. Statistical entropy used as an indicator of dissipation. No threshold per se: use of trends, relative statistical entropy as the basis "By comparing the input and output entropies, it is possible to express the ability of a specific process or of the whole system to either dissipate or concentrate a substance"
38	Sonderegger et al. (2017)	LCA	Method	Natural resources as an Area of Protection in Life Cycle Impact Assessment; summary of discussion and findings of an expert group	Depletion / dissipation (of stock and fund resources) ; Natural resource / material is lost	Yes . Firstly in the discussion of literature: "If the natural resource is dissipated into concentrations that are below a threshold that allows for recovery, it is lost and the stock decreases." (in Section 3 "Which resources are addressed in current LCIA methods and how?") Complemented in the Discussion section: "Natural resources and (raw) materials are lost if the required qualities for their…	Not explicit. Authors mention the dissipation of stock and fund resources, without any detail on the compartments of occurrence of dissipative flows.	No. Temporal aspects are mentioned, and linked to technological developments, but not specifically regarding the concept of "dissipation". Authors state that "Estimating the geological stock relevant for dissipation or depletion (i.e., the amount of crustal content that will ultimately be extractable) is also bound to large uncertainties because it depends on the future development of extraction …	Yes, partly explicited. A link is made between "dissipation", "concentrations below a threshold" and "loss". Authors state that "If the natural resource is dissipated into concentrations that are below a threshold that allows for recovery, it is lost and the stock decreases."
39	Zimmermann (2017)	SFA	Case study	Stocks and flows; different critical metals (In, Ga, Ge, Y); life cycle of selected products	Dissipative losses; Dissipation	Yes. Authors use "the definition presented by Zimmermann and Gößling‐Reisemann (2013)": “Dissipative losses are losses of material into the environment, other material flows, or permanent waste storage that result in concentrations in the receiving medium, such that a recovery of these materials is technically or economically unfeasible.”	- Environment - Technosphere - Waste disposal facilities Indeed authors state that "Contrary to the understanding of dissipation in many other studies which only consider the environment as receiving medium, this definition distinguishes between three types of dissipative losses: dissipative losses to the environment, dissipative losses to other material flows, and dissipative losses to landfills…	Yes. The author mentions the "dynamic" nature of dissipative losses ("losses that must be considered dissipative today might be less dissipative in the future"), linked to the technical or economic feasibility of recovering the material. Yet, no temporal perspective is considered in the assessment (assessment based on the current feasibility of recovery) "In this definition, the change in a mater…	Yes. "Concentrations in the receiving medium" are mentioned by the author in his definition of "dissipative losses". These concentrations are reported by the author to make a recovery of the material "technically or economically unfeasible". "losses of material into the environment, other material flows, or permanent waste storage that result in concentrations in the receiving medium, such that a…
40	Zampori and Sala (2017)	LCA	Method/simplified case study	General framework for assessing the impacts of abiotic resource dissipation	Dissipative use of resources; Dissipation; Dissipation to the technosphere; Dissipation within the environment	Not explicitely. Yet the authors specify the perspective adopted: "additional resources that need to be extracted from the environment, due to dissipative use in the technosphere and dissipation from the technosphere to the environment"	Environment Technosphere Waste disposal facilities The authors in particular mention "It is important to note that the dissipated fraction does not refer only to the portion of resource that is lost (e.g. in the environment), but it also refer to the amount of resource that is still within the technosphere, but its specific use, e.g. in a product, is recognized as a dissipative use". In Table 2, …	Yes, mentioned but not further discussed. For example the authors mention: "abiotic resources may remain in the anthropogenic system and may be available for further use for a long time after they have been extracted from the Earth’s crust."	Not explicit
41	Krausmann et al. (2018)	MFA	Case study	Stocks and flows; materials; global economy; 1900–2015	Dissipative use	No. The article provides examples of dissipative uses, but no generic definition: "Firstly, materials that are used in a dissipative way, that is, they are consumed typically within a year after extraction. This use type comprises materials that are used as food for humans or feed for livestock, as technical energy carriers for thermal conversion (fossil and biomass materials) and other dissipati…	Not fully explicit considering this nomenclature.	Yes, in a way. Materials used in a dissipative way are reported to be typically consumed within a year after extraction. By opposition to materials which remain within the system for more than a year. "materials that are used in a dissipative way, that is, they are consumed typically within a year after extraction" "materials which accumulate in in-use stocks of manufactured capital, such as in i…	No. Classification of dissipative uses pre-defined by authors. "Firstly, materials that are used in a dissipative way, that is, they are consumed typically within a year after extraction. This use type comprises materials that are used as food for humans or feed for livestock, as technical energy carriers for thermal conversion (fossil and biomass materials) and other dissipative use (e.g. salt o…
42	Nakamura and Kondo (2018)	WIO-MFA	Method	Description paper on a dynamic WIO model	Dissipation; Dissipated materials / metals; Dissipative applications	No	Technosphere Indeed, the study focuses on dissipation through recycling. Authors state that: "WIO in its original form is a static model and does not explain the dynamic process in which durable products become EoL products and are transformed into residues and/or recyclates. Among other limitations, it is not able to address issues of quality in recycling caused by the unintentional mixing of he…	Yes, in a way. The authors present their developments on a dynamic WIO model that enables to go beyond the limits of static WIO. "WIO in its original form is a static model and does not explain the dynamic process in which durable products become EoL products and are transformed into residues and/or recyclates. Among other limitations, it is not able to address issues of quality in recycling [...…	Not explicit
43	Nuss and Blengini (2018)	MFA	Method	Discussion on important interconnections between natural and anthropogenic cycles and relevant EU raw material dossiers	Metals / materials dissipated; Metals lost by dissipation; Dissipative losses	No	Not fully explicit considering this nomenclature. The authors mention dissipation and accumulation in both the environment and anthroposphere, but it is not more explicit. "However, to date important information from both biogeochemical cycles and MFA studies about relative anthropogenic and natural flow magnitudes, sources and sinks of critical elements in Europe, dissipation and accumulation in…	Yes, temporal aspects are mentioned in general terms, in connection to technological advancements. Without evaluation. Authors state:"materials dissipated into the environment might be recovered as technologies advance (e.g., recovery of platinum group elements such as platinum and palladium from roadside dust), while in other cases recovery might not be possible due to the high energy requiremen…	Not explicit
44	Thiébaud et al. (2018)	SFA	Case study	Flows and stocks; In, Nd and Au; end-user devices in Switzerland	Metals are (irrecoverably) dissipated; Dissipation of metals; Dissipative flows; Losses through dissipation; Metal / resource losses	Yes, in part, with focus on the way dissipative flows are calculated (use of transfer coefficients). The authors state that: "Dissipative flows of indium, neodymium, and gold were considered in the collection, recycling, and disposal phases as specific flows to landfills or the environment, depending on process inflows and transfer coefficients (see Section S6 in the Supplementary Materials). A t…	- Environment - Technosphere - Waste disposal facilities Indeed, regarding Environment and Waste disposal facilities, the authors state that: "Dissipative flows of indium, neodymium, and gold were considered in the collection, recycling, and disposal phases as specific flows to landfills or the environment, depending on process inflows and transfer coefficients". "This enabled us to track the thr…	Not discussed / considered. Dynamic modelling, but temporal aspects are not discussed specifically regarding the concept of dissipation.	On the one hand, some flows are considered to be dissipative per se, irrespectively of any parameter or threshold (e.g. In and Nd to slags: "indium and neodymium are dissipated to slags after smelting and incineration processes due to the lack of economic incentives and lacking recovery processes on a commercial scale".) On the other hand, the authors also implement Statistical Entropy Analysis i…
45	Tian et al. (2018)	IO-MFN	Case study	Flows (networks); Pb; China; 2012	Lead dissipated; Dissipation to the environment; Dissipate rates / level	No	Environment In particular, authors mention: "The lead dissipation from the critical sectors to the environment is estimated and potential environmental risks are indicated"; "the lead dissipation to the environment in all sectors were estimated"; and a subsection in the article is entitled: "4.3 Lead dissipation to the environment".	Not discussed / considered.	Not explicit

## Sheet: Reviewed artic. short Analysis
	Reference	Approach	Methodological developments / Case study	Scope of the case study	Lexical field used to refer to the concept of dissipation	Definition for "dissipation" (or related terms) explicitly provided	Compartments of occurence of dissipative flows: environment (emissions to), technosphere ("products in the technosphere") and waste disposal facilities	Explicit temporal perspective mentioned/applied to assess dissipation	Explicit parameters and thresholds mentioned/applied to assess dissipation
1	Rechberger and Graedel (2002)	SFA	Case study	Flows and stocks; Cu; Europe; early 1990s	Dissipation of copper; Copper used dissipatively	No	Environment	No	Yes. Relative Statistical Entropy as a parameter to assess the extent of dilution and dissipation along the Life Cycle of copper. But no threshold.
2	Rydh and Karlström (2002)	LCA	Case study	Environmental impact; recycling portable Ni-Cd batteries; Sweden	Dissipative losses	No	Environment	No	No
3	Spatari et al. (2002)	SFA	Case study	Flows and stocks; Cu; Europe; 1 year	Dissipative applications; Dissipative uses; Non-dissipative uses; Dissipative losses	No	Not explicit	No	No
4	Spatari et al. (2003)	SFA	Case study	Flows and stocks; Zn; selected western European countries; early 1990s	Dissipative uses; Dissipative flows; Dissipative losses; Dissipative cycles	No	Environment	No	No
5	Spatari et al. (2005)	SFA	Case study	Flows and stocks; Cu; North America; 20th century	Copper dissipated; Lost through dissipation; Materials dissipated	No	Environment	No	No
6	Stewart and Weidema (2005)	LCA	Method	General framework for assessing the impacts of (biotic and abiotic) resource use	Resource dissipation; dissipative use and disposal; resource dissipated or irreversibly fixed in composites; loss of resources; loss of functionality; impacts from resource use	Yes	Not fully explicit considering this nomenclature. Yet the following compartments can be inferred from the general framework: Environment Technosphere Waste disposal facilities	Yes, but without evaluation. Temporal aspects considered in the general framework (through the concept of backup technologies). They are also referred to by authors when defining the term "unavailable".	Yes. Parameters and thresholds are discussed by type of resources, but without valuation. The parameters discussed in particular include concentration and mineralogy regarding metallic minerals, and particle size regarding non-metallic minerals. Considering these parameters, the "ultimate quality limit" is discussed, in particular "based on thermodynamic arguments" in its general definition accor…
7	Johnson et al. (2006)	SFA	Case study	Flows and stocks; Cr; 54 countries, 9 world regions, planet; year 2000	Dissipation of Chromium; Dissipation flows; Losses; Dissipative uses	No	Environment Waste disposal facilities	No	No
8	Villalba et al. (2007)	SFA	Case study	Flows and stocks; F; global; year 2001	Substance dissipated; dissipative uses; dissipative losses	No	Environment	No	No
9	Tabayashi (2009)	SFA	Case study	Flows and stocks; Zn; Japan; year 2005	Dissipative use; Dissipative zinc	No	Environment	No	No
10	Guo et al. (2010)	SFA	Case study	Flows and stocks; Zn; China; year 2006	Dissipative losses	No	Not explicit	No	No
11	Arvidsson et al. (2011)	SFA	Case study	Flows (emissions); Ag nanoparticles; current at the time the article was published	Dissipative applications; Dissipative / non-dissipative use	No	Environment	No	No
12	Schneider et al. (2011)	LCA	Method	New characterisation factors for the impact category depletion of abiotic resources	Dissipated stock; Material dissipation	Yes	Environment	Yes. Yet mentioned in general terms.	No
13	Lifset et al. (2012)	SFA	Case study	Flows (to the environment); Cu; the United States; period 1975 to 2000	Dissipative uses and releases; Dissipative flows	Yes	Environment	Yes. Yet mentioned in general terms.	No
14	Ziemann et al. (2012)	SFA	Case study	Flows and stocks; Li; global; year 2007	Dissipative applications; Dissipative use; Dissipative losses	Yes	Environment	No	No
15	Zimmermann and Gößling‐Reisemann (2013)	Specific approach	Case study	Screening of dissipative losses relative to critical materials	Dissipative losses; Dissipated metals	Yes	Environment Technosphere Waste disposal facilities	Yes. Regarding: - the dynamic nature of the assessment of dissipative losses ("losses […] dissipative today might be less dissipative in the future") - and the residence time as a qualitative parameter to differentiate dissipation types. Yet, not evaluated.	Yes, "small concentrations" of materials in a medium are mentioned as a parameter in the definition of dissipative losses. Yet, it is not used in the assessment (no valuation, no threshold implemented)
16	Johansson et al. (2013)	MFA	Method	Investigating the "technosphere mining" concept, including landfills, tailings, and slags mining.	Dissipated metal resources / material / stocks; Dissipation mining	Yes	Environment	No	No
17	Kral et al. (2013)	Specific approach	Method	Discussion paper on a "clean cycle" strategy	Dissipation of substances; Dissipative material releases; Dissipated materials; Dissipative losses; Dissipative material losses	Yes	Environment	No	No
18	Liang and Mao (2014)	SFA	Case study	Flows (to the environment); Pb; China; year 2010	Dissipative use; Dissipative lead; Loss from athropogenic lead flow	No	Environment Waste disposal facilities	No	No
19	Müller et al. (2014)	SFA	Method	Literature review of the methodologies applied in 60 dynamic MFAs of metals	Dissipative flows; Material dissipation; Metals dissipated	Yes	Environment Waste disposal facilities	No	No
20	Nakamura et al. (2014)	WIO-MFA	Case study	Flows and stocks; car steel recovered from End-of-Life vehicles ; over 100 years	Dissipation; losses (production, recovery and refinery losses)	No	Not explicit with respect to this nomenclature. Yet, distinguishing: - "production losses" (also termed "manufacturing losses") - "recovery losses of EoL products" - "refinery losses"	Yes, in a way. Dynamic modeling considering a 100 years, in particular with accounting for evolving rates of losses.	No
21	Stamp et al. (2014)	MFA	Case study	Primary metal (In) demand related to energy system transition scenarios	Dissipation; Material losses	Yes	Not explicit	Yes, issue mentioned regarding historic residues. But not considered (quantified) in the assessment.	No
22	Zimmermann and Gößling‐Reisemann (2014)	Specific approach	Case study	Stocks and flows; selected critical metals; end-of-life of three different products	Materials / metals dissipate; Materials' dissipation; Material losses; Dissipative losses	No	Technosphere	No	Yes, (low) concentration mentioned but not used in the assessment.
23	Vadenbo et al., 2014	LCA	Method	Overview of presentations and discussions in a "discussion forum" on abiotic resources in LCA	Dissipative use of resources	No	Not explicit.	Yes, mentioned but not further discussed.	Yes, "(current) recovery costs" and "resource concentrations" mentioned as potential criteria to draw the boudary between borrowing and dissipative uses.
24	BIO by Deloitte (2015)	MSA	Case study	Stocks and flows + additional information (securiy of supply, substitutes, etc.) ; 28 case-study materials (including metals, aggregates, coking coal); EU; 2012	In use dissipation; Dissipative use; Metal is dissipated; Material losses; Material output from the value chain	Yes, regarding losses and in-use dissipation.	Losses: Environment Technosphere Dissipation: Environment	No	No
25	Ciacci et al. (2015)	Specific approach	Case study	Quantification of, and discussion on, "losses by design"; 56 metals and metalloids	Dissipative losses; Dissipative flows; Dissipative uses; Dissipative applications; Dissipation rate; Elements dissipated; Element / material losses	Yes	Environment Waste disposal facilities	Yes, mentioned in general terms but not evaluated.	Yes, "concentrations" and "technological and/or economic barriers" are mentioned in the description of concepts relative to "dissipation". But not quantitatively considered in the case study.
26	Duygan and Meylan, 2015	MFA	Case study	Stocks and flows; material flows of obsolete laptops and mobile phones + Cu, Ag, Au and Pd; Switzerland, 2011	Dissipative structure / composition; Dissipation of metals ; Substances, obsolete mobile phones, etc., lost	No	Technosphere	No	No
27	Ohno et al. (2015)	WIO-MFA	Case study	Assessment of environmental and economic benefits of alternative End-of-Life Vehicles (ELV) recycling schemes; focus on alloying elements in ELV-derived steel scrap	Alloying elements dissipated; Resource dissipation; Material / dilution losses; Loss of resource / alloying element	No	Not fully explicit considering this nomenclature. Yet the following compartments can be inferred: Technosphere Waste disposal facilities	No	No
28	Licht et al. (2015)	SFA	Case study	Stocks and flows; Ga, Ge, In; global; year 2011	Dissipative losses; Dissipative end uses; Metals (e.g. Ge) dissipated	No	Environment Technosphere Waste disposal facilities	No	Yes, but used only in a very limited extent. Concept of "small quantities" (and implicitely of small concentrations) considered to classify a flow as dissipative.
29	Paraskevas et al. (2015)	LCA	Case study	environmental impact of Al recycling; quantifying and accounting for material, dilution and quality losses	Dissipation; Losses; Material losses; Quality losses; Dilution losses	Yes, regarding the concept of "losses"	Not fully explicit considering this nomenclature. Yet the following compartments can be inferred with respect to what the authors refer to as "losses": Technosphere Waste disposal facilities	No	No
30	Schneider et al. (2015)	LCA	Method	estimation of the resource stocks ultimately available for human use in the long-term; application for the assessment of resource depletion in LCA	Dissipation of resources; anthropogenic stocks dissipation; inevitable loss of resources; loss of a material	No	Not explicit	Not explicitely regarding the concept of dissipation.	Yes, in a way. A default dissipation rate of 20% is considered.
31	Sonnemann et al. (2015)	LCA	Method	Discussion on integrating the criticality of resources into Life Cycle Sustainability Assessment	Resource dissipation; Resource is dissipated; Losses	Yes	Not explicit	Yes. Yet mentioned in general terms and in a very limited manner.	Not discussed
32	Drielsma et al. (2016)	LCA	Method	Presenting emerging consensus points that came out of a workshop on mineral resources in LCIA	Dissipative outflows (connected to the concept of resource availability)	No	Not explicit	Not discussed / considered regarding the concept of "dissipation", but mentioned regarding the concept of "resource availability"	No
33	Ciacci et al. (2016)	SFA and LCA	Case study	environmental impact (greenhouse gases); 50 metals; future efficiency improvements and saved primary production	Metal / material losses; Losses during use (in-use dissipation); Losses after use (constraints to metal recycling); Dissipative losses; Flows dissipated; Material dissipation	Yes, in a way, regarding losses.	Regarding losses: Environment Technosphere Waste disposal facilities	No	No
34	Takeyama et al. (2016)	WIO-MFA	Case study	Dissipation; Ni and Cr; steel materials in Japan; over 100 years	Alloy elements dissipated; Dissipation of Cr and Ni; Physical losses; Quality losses	Not explicitely, despite it is mentioned to be made of "physical losses" and "quality losses"	Not fully explicit considering this nomenclature. Yet it can be inferred that the following compartments are at least included: Technosphere Waste disposal facilities	No	No
35	van Oers and Guinée (2016)	LCA	Method	overview of problem definition and choices when defining the abiotic depletion potentials for use in LCIA; suggestions on possible new developments	Dissipative use of resources; loss of resources	No	Not explicit	No	No
36	Kovanda (2017)	MFA	Case study	Stocks and flows; total residual output flows; Czech Republic; 1990–2014	Dissipative flows; Dissipative use; Dissipative losses	Yes	Environment	No	No
37	Laner et al. (2017)	Statistical Entropy Analysis	Case study	Stocks and flows; P; Austria; different scenarios; 2000 and 2010	Dissipation of a substance; Substance dissipated; P losses; P lost	Not fully explicit. Yet, implicitely.	Environment Technosphere Waste disposal facilities	No	Yes. Statistical entropy as an indicator of dissipation. Comparison of input and output entropies, but no threshold.
38	Sonderegger et al. (2017)	LCA	Method	Natural resources as an Area of Protection in Life Cycle Impact Assessment; summary of discussion and findings of an expert group	Depletion / dissipation (of stock and fund resources) ; Natural resource / material is lost	Yes	Not explicit	No	Yes, partly explicited. A link is made between "dissipation", "concentrations below a threshold" and "loss". But not applied to any case study.
39	Zimmermann (2017)	SFA	Case study	Stocks and flows; different critical metals (In, Ga, Ge, Y); life cycle of selected products	Dissipative losses; Dissipation	Yes	Environment Technosphere Waste disposal facilities	Yes. The author mentions the "dynamic" nature of dissipative losses, linked to the technical or economic feasibility of recovering the material. Yet, not evaluated in the assessment (dissipative flows quantified considering the current feasibility of recovery).	Yes. Concentrations as a parameter mentioned in the definition. Also linked to the concept of technical and economical (un)feasibility of the material recovery. Yet, it is not used in the assessment (no evaluation, no threshold implemented)
40	Zampori and Sala (2017)	LCA	Method/simplified case study	General framework for assessing the impacts of abiotic resource dissipation	Dissipative use of resources; Dissipation; Dissipation to the technosphere; Dissipation within the environment	No	Environment Technosphere Waste disposal facilities	Yes, mentioned in general terms but not further discussed.	No
41	Krausmann et al. (2018)	MFA	Case study	Stocks and flows; materials; global economy; 1900–2015	Dissipative use	No	Not fully explicit considering this nomenclature.	Yes, in a way. Materials used in a dissipative way are reported to be typically consumed within a year after extraction. By opposition to materials which remain within the system for more than a year.	No. Classification of dissipative uses pre-defined by authors.
42	Nakamura and Kondo (2018)	WIO-MFA	Method	Description paper on a dynamic WIO model	Dissipation; Dissipated materials / metals; Dissipative applications	No	Technosphere Environment (specifically considering "dissipative applications", mentioned but excluded from the model)	Yes, in a way. The authors present their developments on a dynamic WIO model.	No
43	Nuss and Blengini (2018)	MFA	Method	Discussion on important interconnections between natural and anthropogenic cycles and relevant EU raw material dossiers	Metals / materials dissipated; Metals lost by dissipation; Dissipative losses	No	Not fully explicit considering this nomenclature.	Yes, mentioned in general terms, without evaluation.	No
44	Thiébaud et al. (2018)	SFA	Case study	Flows and stocks; In, Nd and Au; end-user devices in Switzerland	Metals are (irrecoverably) dissipated; Dissipation of metals; Dissipative flows; Losses through dissipation; Metal / resource losses	Yes, in part, with focus on the way dissipative flows are calculated	Environment Technosphere Waste disposal facilities Yet dissipation in Technosphere is only mentioned once in the introduction, whereas e.g. the Abstract clearly distinguishes Environment and Waste disposal facilities.	No	Yes, Statistical Entropy Analysis as a quantitative complement to the assessment of flows set as dissipative "per se". But no threshold.
45	Tian et al. (2018)	IO-MFN	Case study	Flows (networks); Pb; China; 2012	Lead dissipated; Dissipation to the environment; Dissipate rates / level	No	Environment	No	No

## Sheet: List of references
		Rechberger and Graedel (2002)	Rechberger, H., Graedel, T.E., 2002. The European copper cycle: statistical entropy analysis. Ecol. Econ. 42, 59–72.
		Rydh and Karlström (2002)	Rydh CJ, Karlström M. 2002. Life cycle inventory of recycling portable nickel–cadmium batteries. Resour, Conserv Recycling 2002;34:289–309.
		Spatari et al. (2002)	Spatari, S., M. Bertram, K. Fuse, T. E. Graedel, and H. Rechberger. 2002. The contemporary European copper cycle: 1 year stocks and flows. Ecological Economics 42(1–2): 27–42.
		Spatari et al. (2003)	Spatari, S., Bertram, M., Fuse, K., Graedel, T.E., Shelov, E., 2003. The contemporary European zinc cycle: 1-year stocks and flows. Resour. Conserv. Recycl. 39 (2),137-160
		Spatari et al. (2005)	Spatari, S.; Bertram, M.; Gordon, R. B.; Henderson, K.; Graedel, T. E. 2005. Twentieth century copper stocks and flows in North America: A dynamic analysis. Ecol. Econ. 2005, 54, 37−51.
		Stewart and Weidema (2005)	Stewart, M., Weidema, B. 2005. A Consistent Framework for Assessing the Impacts from Resource Use. A focus on resource functionality. Int J LCA 10 (4) 240 – 247 (2005).
		Johnson et al. (2006)	Johnson, J., Schewel, L., Graedel, T.E., 2006. The contemporary anthropogenic chromium cycle. Environmental Science & Technology 40, 7060–7069.
		Villalba et al. (2007)	Villalba, G., Ayres, R.U., Schroder, H., 2007. Accounting for fluorine: production, use, and loss. J. Ind. Ecol. 11, 85e101
		Tabayashi et al. (2009)	Tabayashi H, Daigo I, Matsuno Y, Adachi Y. 2009. Development of a dynamic substance flow model of zinc in Japan. ISIJ International 2009;49:1265–71
		Guo et al. (2010)	Guo XY, Zhong JY, SongY, Tian QH. 2010. Substance flow analysis of zinc in China. Resources Conservation and Recycling 2010;54(3):171–7
		Arvidsson et al. (2011)	Arvidsson, R., S. Molander, B. A. Sanden. 2011. Impacts of a silver-coated future: Particle flow analysis of silver nanoparticles. Journal of Industrial Ecology DOI: 10.1111/j.1530-9290.2011.00400.x.
		Schneider et al. (2011)	Schneider, L., Berger, M., Finkbeiner, M. 2011. The anthropogenic stock extended abiotic depletion potential (AADP) as a new parameterisation to model the depletion of abiotic resources. Int J Life Cycle Assess (2011) 16, 929–936.
		Lifset et al. (2012)	Lifset, R.J., Eckelman, M.J., Harper, E.M., Hausfather, Z., Urbina, G., 2012. Metal lost and found: dissipative uses and releases of copper in the United States 1975-2000. Sci. Total Environ. 417, 138e147. https://doi.org/10.1016/j.scitotenv.2011.09.075.
		Ziemann et al. (2012)	Ziemann, S, Weil, M, Schebek, L. 2012. Tracing the fate of lithium––the development of a material flow model. Resour Conserv Recycl 2012;63:26–34. http://dx.doi.org/10.1016/j.resconrec.2012.04.002.
		Zimmermann and Gößling‐Reisemann (2013)	Zimmermann, T. and S. Gößling‐Reisemann. 2013. Critical materials and dissipative losses: A screening study. Science of the Total Environment 461–462: 774–780.
		Johansson et al. (2013)	Johansson, N., Krook, J., Eklund, M., Berglund, B. 2013. An integrated review of concepts and initiatives for mining the technosphere: towards a new taxonomy. Journal of Cleaner Production 55(15), 2013, 35-44.
		Kral et al. (2013)	Kral, U, Kellner, K, Brunner, PH. 2013. Sustainable resource use requires “clean cycles” and safe “final sinks”. Sci Total Environ 2013;461:819–22.
		Liang and Mao (2014)	Liang, J., Mao, J.-s, 2014. A dynamic analysis of environmental losses from anthropogenic lead flow and their accumulation in China. Trans. Nonferrous Met. Soc. China 24, 1125e1133
		Müller et al. (2014)	Müller, E., Hilty, L. M., Widmer, R., Schluep, M., Faulstich, M. 2014. Modeling metal stocks and flows: A review of dynamic material flow analysis methods. Environ. Sci. Technol. 2014, 48, 2102−13
		Nakamura et al. (2014)	Nakamura, S, Kondo, Y, Kagawa, S, Matsubae, K, Nakajima, K, Nagasaka, T. 2014. MaTrace: tracing the fate of materials over time and across products in open-loop recycling. Environ Sci Technol 2014;48:7207–14.
		Stamp et al. (2014)	Stamp, A., Wäger, P. A., Hellweg, S. 2014. Linking energy scenarios with metal demand modeling–The case of indium in CIGS solar cells. Resources, Conservation and Recycling 93 (2014), 156-167
		Zimmermann and Gößling‐Reisemann (2014)	Zimmermann, T, Gößling-Reisemann, S. 2014. Recycling potentials of critical metals analyzing secondary flows from selected applications. Resources 2014;3:291–318. http://dx.doi.org/10.3390/resources3010291.
		Vadenbo et al., 2014	Vadenbo, C., Rørbech, J., Haupt, M., & Frischknecht, R. 2014. Abiotic resources: new impact assessment approaches in view of resource efficiency and resource criticality--55th Discussion Forum on Life Cycle Assessment, Zurich, Switzerland, April 11, 2014. Int J Life Cycle Ass, 19(10), 1686.
		BIO by Deloitte (2015)	BIO by Deloitte. 2015. Study on Data for a Raw Material System Analysis: Roadmap and Test of the Fully Operational MSA for Raw Materials, Final Report (http://rmis.jrc.ec.europa.eu/?page=msa-reports-b922fd)
		Ciacci et al. (2015)	Ciacci, L., B. K. Reck, N. T. Nassar, and T. E. Graedel. 2015. Lost by design. Environmental Science & Technology 49(16): 9443–9451
		Duygan and Meylan, 2015	Duygan, M., Meylan, G., 2015. Strategic management of WEEE in Switzerland-combining material flow analysis with structural analysis. Resour. Conserv. Recycl. 103, 98–109.
		Ohno et al. (2015)	Ohno, H., Matsubae, K., Nakajima, K., Kondo, Y., Nakamura, S., Nagasaka, T. 2015. Toward the efficient recycling of alloying elements from end of life vehicle steel scrap. Resources, Conservation and Recycling, 100 (2015), 11-20.
		Licht et al. (2015)	Licht, C., Peiró, L.T., Villalba, G., 2015. Global substance flow analysis of gallium, germanium, and indium. Quantification of extraction, uses, and dissipative losses within their anthropogenic cycles. J. Ind. Ecol. 19, 890–903.
		Paraskevas et al. (2015)	Paraskevas, D., Kellens, K., Dewulf, W., Duflou, J.R., 2015. Environmental modelling of aluminium recycling: a life cycle assessment tool for sustainable metal management. J. Clean. Prod. 105, 357e370.
		Schneider et al. (2015)	Schneider, L., Berger, M., Finkbeiner, M. 2015. Abiotic resource depletion in LCA—background and update of the anthropogenic stock extended abiotic depletion potential (AADP) model. Int J Life Cycle Assess (2015), 20, 709–721
		Sonnemann et al. (2015)	Sonnemann, G., Demisse Gemechu, E., Adibi, N., De Bruille, V., Bulle, C. 2015. From a critical review to a conceptual framework for integrating the criticality of resources into Life Cycle Sustainability Assessment. Journal of Cleaner Production Volume 94, 1 2015, 20-34.
		Drielsma et al. (2016)	Drielsma, J. A., Allington, R., Brady, T., Guinée, J., Hammarstrom, J., Hummen, T., Russell-Vaccari, A., Schneider, L., Sonnemann, G., Weihed, P. 2016. Abiotic Raw-Materials in Life Cycle Impact Assessments: An Emerging Consensus across Disciplines. Resources 2016, 5, 12; doi:10.3390/resources5010012
		Ciacci et al. (2016)	Ciacci, L., Harper, E., Nassar, N., Reck, B. K., Graedel, T. 2016. Metal Dissipation and Inefficient Recycling Intensify Climate Forcing. Environ. Sci. Technol. 2016, 50, 11394−11402
		Takeyama et al. (2016)	Takeyama, K., Ohno, H., Matsubae, K., Nakajima, K., Kondo, Y., Nagasaka, T. 2016. Dynamic material flow analysis of nickel and chromium associated with steel materials by using matrace. Matériaux Tech 104:610. https://doi.org/10.1051/mattech/2017012
		van Oers and Guinée (2016)	van Oers, L., Guinée, J. 2016. The Abiotic Depletion Potential: Background, Updates, and Future. Resources 2016, 5, 16; doi:10.3390/resources5010016
		Kovanda (2017)	Kovanda, J., 2017. Total residual output flows of the economy: methodology and application in the case of the Czech Republic. Resour. Conserv. Recycl. 116, 61-69.
		Laner et al. (2017)	Laner, D., Zoboli, O., Rechberger, H., 2017. Statistical entropy analysis to evaluate resource efficiency: phosphorus use in Austria. Ecol. Indic. 83, 232–242. https://doi.org/10.1016/j.ecolind.2017.07.060.
		Sonderegger et al. (2017)	T. Sonderegger, J. Dewulf, J. Drielsma, P. Fantke, D. Maia de Souza, S. Pfister, F. Stoessel, F. Verones, M. Vieira, B.P. Weidema, S. Hellweg. 2017. Towards harmonizing natural resources as an area of protection in Life Cycle Impact Assessment. Int. J. LCA (2017), 10.1007/s11367-017-1297-8
		Zimmermann (2017)	Zimmermann, T. 2017. Uncovering the Fate of Critical Metals: Tracking Dissipative Losses along the Product Life Cycle. (2017) Journal of Industrial Ecology, 21 (5), pp. 1198-1211
		Zampori and Sala (2017)	Zampori, L., Sala, S. 2017. Feasibility study to implement resource dissipation in LCA, EUR 28994 EN, Publications Office of the European Union, Luxembourg, 2017, ISBN 978-92-79-77238-2, doi:10.2760/869503, JRC109396
		Krausmann et al. (2018)	Krausmann, F., Lauk, C., Haas, W., Wiedenhofer, D., 2018. From resource extraction to outﬂows of wastes and emissions: the socioeconomic metabolism of the global economy, 1900–2015. Glob. Environ. Chang. 52, 131–140. https://doi.org/10.1016/j.gloenvcha.2018.07.003
		Nakamura and Kondo (2018)	Nakamura, S., Kondo, Y. 2018. Toward an integrated model of the circular economy: Dynamic waste input–output. (2018) Resources, Conservation and Recycling, Volume 139, December 2018, Pages 326-332
		Nuss and Blengini (2018)	Nuss, P., Blengini, G. A. 2018. Towards better monitoring of technology critical elements in Europe: Coupling of natural and anthropogenic cycles. Science of The Total Environment 613–614 (2018), 569-578.
		Thiébaud et al. (2018)	Thiébaud, E., Hilty L., M., Schluep, M., Böni, H., W., Faulstich, M. 2018. Where Do Our Resources Go? Indium, Neodymium, and Gold Flows Connected to the Use of Electronic Equipment in Switzerland. Sustainability 2018, 10, 2658; doi:10.3390/su10082658
		Tian et al. (2018)	Tian, X., Wu, Y., Qu, S., Liang, S., Chen, W., Xu, M., Zuo, T. 2018. Deriving hazardous material flow networks: A case study of lead in China. Journal of Cleaner Production, Volume 199, 2018, 391-399
